# Supplementary material for: Sharpening our understanding of saber‐tooth biomechanics
Source: Anat Rec (Hoboken). 2025 May 22;308(11):3022–40. doi: 10.1002/ar.25690 (PMC12506857; doi:10.1002/ar.25690)
Supplement: Supplementary file 1 — Data S1: Supporting Information. [file AR-308-3022-s001.xlsx]

## Sheet: Main data
Specimen No.	Species	Family	Position	Do I have a labial view?	Scan type	Scanner	Scanned by	Reconstruction status
YPM-VP-014162	Adelphailurus kansensis	Felidae	Left	Y	Laser	Creaform HandySCAN 300 laser surface scanner	Narimane Chatar	Very small edit necessary
AMNH-F-AMS-61849_C	Albanosmilus whitfordi	Nimravidae	Right	Y	Laser	Creaform HandySCAN 300 laser surface scanner	Narimane Chatar	Small-medium edits necessary
AMNH-F-AMS-23381B_C	Amphimachairodus coloradensis	Felidae	Left	Y	Laser	Creaform HandySCAN 300 laser surface scanner	Narimane Chatar	Small edits necessary
AMNH-F-AMS-50454_C	Amphimachairodus palanderi	Felidae	Left	Y	Laser	Creaform HandySCAN 300 laser surface scanner	Narimane Chatar	Medium edits necessary
AMNH-F-AMS-108193_C	Barbourofelis fricki	Nimravidae	Left	Y	Laser	Creaform HandySCAN 300 laser surface scanner	Narimane Chatar	Small edits necessary
UF-VP-27447	Barbourofelis loveorum	Nimravidae	Right	Y	Structured light	Artec Eva	Jeanette Pirlo	Medium edits necessary
AMNH-F-AMS-69359	Barbourofelis morrisi	Nimravidae	Right	Y	Laser	Creaform HandySCAN 300 laser surface scanner	Narimane Chatar	Medium edits necessary
DNMNH-TM1542	Dinofelis barlowi	Felidae	Right	Y	Structured light	Artec Spider	Justin W Adams	Small edits necessary
DNMNH-KA-61	Dinofelis piveteaui	Felidae	Left	Y	Structured light	Artec Spider	Justin W Adams	Major edits necessary a combination of KA-61 (base) and MT-1969 (tip)
MNHN-9515	Eusmilus bidentatus	Nimravidae	Left	Y	Laser	Creaform HandySCAN 300 laser surface scanner	Narimane Chatar
MNHN-F-PET2000a	Homotherium crenatidens	Felidae	Left	Y	CT	CT scan at 0.19mm resolution at AST-RX platform	Narimane Chatar	Small edits necessary
AMNH-FM-95297	Homotherium ischyrus	Felidae	Left	Y	Laser	Faro Edge Arm, NHMUK Imaging and Analysis Centre (The Natural History Museum, London)	Goswami, A. et al. 2022. Attenuated evolution of mammals through the Cenozoic. ScieNarimane ChatAlistair R Evans, 378 (6618)	Small edits necessary
YPM-VP-11256_C	Hoplophoneus primaevus	Nimravidae	Left	Y	Laser	Creaform HandySCAN 300 laser surface scanner	Narimane Chatar	Very small edit necessary
AMNH F:AM 148006	Machairodus catacopis	Felidae	Right	Y	Laser	Creaform HandySCAN 300 laser surface scanner	Narimane Chatar	Medium-major edits necessary
DNMNH-STS-130-299	Machairodus transvaalensis	Felidae	Right	Y	Structured light	Artec Spider	Justin W Adams	Very small edit necessary
NHMUK-PV-OR-11929-C	Megantereon cultridens	Felidae	Right	Y	Laser	Creaform HandySCAN 300 laser surface scanner	Narimane Chatar	Small edits necessary
NHMUK-PV-M7125_C-39	Megantereon cultridens	Felidae	Right	Y	Laser	Creaform HandySCAN 300 laser surface scanner	Narimane Chatar	Small edits necessary
UCMP-1681	Nimravus brachyops	Nimravidae	Left	Y	Laser	Creaform HandySCAN 300 laser surface scanner	Narimane Chatar	Small edits necessary
IVPP-V25220	Oriensmilus liupanensis	Nimravidae	Left	Y	CT	NewTom 5G cone-beam CT, 0.15mm resolution	Xiaoming Wang	Small-medium edits necessary
AMNH-6938	Pogonodon platycopis	Nimravidae	Left	Y	Laser	Laser Design DS-Series 2025 3D scanner	Tahlia I Pollock
AMNH-F-AMS-61855	Nimravides pedionomus	Felidae	Right	Y	Laser	Creaform HandySCAN 300 laser surface scanner	Narimane Chatar	Medium-major edits necessary
AMNH-62249_C	Pseudaelurus sp.	Felidae	Left	Y	Laser	Creaform HandySCAN 300 laser surface scanner	Narimane Chatar	Very small edit necessary
LACMHC-2000-R-43	Smilodon fatalis	Felidae	Right	Y	Structured light	Artec Spider/Space Spider	Hazel Richards	No edits necessary
USNM-633574_C	Smilodon gracilis	Felidae	Right	Y	Laser	Creaform HandySCAN 300 laser surface scanner	Narimane Chatar	No edits necessary
NHMD-ZMK-1/1845:2553	Smilodon populator	Felidae	Right	Y	microCT	microCT scan	Sina Baier-Stegmaier	Major edits necessary
NHMUK-861	Thylacosmilus atrox	Thylacosmilidae	Right	Y	Structured light	Artec Spider/Space Spider	Hazel Richards	Medium edits necessary
FMNH-PP14531	Thylacosmilus atrox	Thylacosmilidae	Right	Y	CT	General Electric LightSpeed Ultra MultiSlice CT scanner	Larry Witmer	Medium-major edits necessary
